# Supplementary material for: Association between social jetlag and weight and fat reduction in dieting
Source: Sleep Biol Rhythms. 2024 Jun 24;22(4):513–21. doi: 10.1007/s41105-024-00539-8 (PMC11408421; doi:10.1007/s41105-024-00539-8)
Supplement: Supplementary file 1 — Supplementary file1 (XLSX 17 KB) [file 41105_2024_539_MOESM1_ESM.xlsx]

## Sheet: Supp.table 1
Supplemental table 1 Factors associated with body weight change, sleep duration adjusted
	Independent variables	Coefficients (%)	95% Confidence interval (%)	Standardized coefficients	p	VIF	Adjusted R2
Model 1	Gender (female vs. male)	-0.734417	-0.982 : -0.487	-0.0499672	<0.001	1.06913	0.186
	Age (/year)	-0.0750271	-0.086 : -0.064	-0.113219	<0.001	1.07641
	Observation period (/day)	-0.00581359	-0.006 : -0.005	-0.143799	<0.001	1.03671
	Initial BMI (/kg/m2)	-0.535712	-0.559 : -0.512	-0.379749	<0.001	1.05721
	Social jet Lag (/hour)	0.592739	0.386 : 0.799	0.0471431	<0.001	1.0206
	Sleep duration (/hour)	-0.074806	-0.204 : 0.055	-0.0095259	0.258	1.02876
Model 2	Gender (female vs. male)	-0.740393	-0.988 : -0.493	-0.0503738	<0.001	1.06963	0.186
	Age (/year)	-0.0720742	-0.084 : -0.061	-0.108763	<0.001	1.1363
	Observation period (/day)	-0.00581592	-0.006 : -0.005	-0.143856	<0.001	1.03672
	Initial BMI (/kg/m2)	-0.535787	-0.559 : -0.512	-0.379803	<0.001	1.05722
	Social jet Lag (/hour)	0.551559	0.342 : 0.761	0.0438679	<0.001	1.05295
	MSFsc (/hour)	0.108747	0.012 : 0.206	0.0191577	0.028	1.107
	Sleep duration (/hour)	-0.0785409	-0.208 : 0.051	-0.0100015	0.235	1.02944
Model 3	Gender (female vs. male)	-0.24614	-0.788 : 0.296	-0.0175362	0.373049	1.47285	0.196
	Age (/year)	-0.0680101	-0.092 : -0.044	-0.0872508	<0.001	1.1184
	Observation period (/day)	-0.00232245	-0.003 : -0.001	-0.0725408	<0.001	1.10109
	Initial BMI (/kg/m2)	-0.593291	-0.641 : -0.546	-0.397734	<0.001	1.13145
	Social jet Lag (/hour)	0.562714	0.190 : 0.935	0.0453334	0.00316837	1.01735
	Carbohydrate intake (g/day)	0.0206616	0.013 : 0.028	0.0848625	<0.001	1.10051
	Fat intake (g/day)	0.0644665	0.049 : 0.080	0.138221	<0.001	1.1796
	Protein intake (g/day)	-0.0117747	-0.024 : 0.000	-0.0342156	0.058	1.33779
	Sleep duration (/hour)	-0.195797	-0.452 : 0.061	-0.0100015	0.135	1.02557
Model 2: Chronotype and sleep duration adjusted, Model 3: Food consumption and sleep duration adjusted BMI: Body Mass Index. MSFsc: Midoint of Sleep on free-days sleep-corrected

## Sheet: Supp.table 2
Supplemental table 2 Factors associated with body fat change, sleep duration adjusted
	Independent variables	Coefficients (%)	95% Confidence interval (%)	Standardized coefficients	p	VIF	Adjusted R2
Model 1	Gender (female vs. male)	8.1251	7.407 : 8.843	0.229706	<0.001	1.40666	0.098
	Age (/year)	-0.164553	-0.193 : -0.136	-0.103182	<0.001	1.07383
	Observation period (/day)	-0.0143423	-0.016 : -0.013	-0.147411	<0.001	1.03414
	Body fat (%)	-0.482578	-0.524 : -0.441	-0.236992	<0.001	1.40279
	Social jet Lag (/hour)	1.37766	0.854 : 1.901	0.0455299	<0.001	1.02067
	Sleep duration (/hour)	0.384715	0.056 : 0.713	0.0203568	0.022	1.03193
Model 2	Gender (female vs. male)	8.11944	7.402 : 8.837	0.229546	<0.001	1.4067	0.099
	Age (/year)	-0.153559	-0.183 : -0.125	-0.0962886	<0.001	1.13358
	Observation period (/day)	-0.0143475	-0.016 : -0.013	-0.147464	<0.001	1.03415
	Body fat (%)	-0.484324	-0.526 : -0.443	-0.237849	<0.001	1.40371
	Social jet Lag (/hour)	1.22361	0.692 : 1.755	0.040439	<0.001	1.05326
	MSFsc (/hour)	0.405489	0.159 : 0.652	0.0296829	0.00102322	1.10772
	Sleep duration (/hour)	0.371588	0.043 : 0.700	0.0196622	0.027	1.03253
Model 3	Gender (female vs. male)	10.3578	8.727 : 11.988	0.286195	<0.001	2.06697	0.114
	Age (/year)	-0.162145	-0.223 : -0.102	-0.0887154	<0.001	1.1201
	Observation period (/day)	-0.00592977	-0.008 : -0.003	-0.0776065	<0.001	1.09826
	Body fat (%)	-0.59238	-0.676 : -0.509	-0.274135	<0.001	1.53002
	Social jet Lag (/hour)	1.40042	0.454 : 2.347	0.0467776	0.00369593	1.01728
	Carbohydrate intake (g/day)	0.0443828	0.025 : 0.064	0.0747049	<0.001	1.10519
	Fat intake (g/day)	0.182954	0.145 : 0.221	0.162129	<0.001	1.17445
	Protein intake (g/day)	-0.0432041	-0.074 : -0.012	-0.0505593	0.0060567	1.31872
	Sleep duration (/hour)	0.118602	-0.533 : 0.770	0.0057753	0.027	1.02628
Model 2: Chronotype and sleep duration adjusted, Model 3: Food consumption and sleep duration adjusted MSFsc: Midoint of Sleep on free-days sleep-corrected
